# Supplementary material for: Complete Genome Assemblies of All Xanthomonas translucens Pathotype Strains Reveal Three Genetically Distinct Clades
Source: Front Microbiol. 2022 Mar 2;12:817815. doi: 10.3389/fmicb.2021.817815 (PMC8924669; doi:10.3389/fmicb.2021.817815)
Supplement: Supplementary Dataset 2 — Amino acid sequences of all type III effectors (T3Es) used to predict the presence of these effectors by BLASTp. [file Data_Sheet_2.FASTA]

>AvrBs1
MSDMKVNFSSKIIDSTPSEEEVATQQDSYTKSGLVAPSLDSQALKKAPRKRVIKENIAALHTSSLERVHQ
KKVLVQNLAQLQRGLAKINGRVELEELIDGFSVKELLIKRNPKIAEEYGEGNPLMIRSLRFSNPQEVTSK
LGAEGKTPAKREVDTICNKSTLHDIVMTPASLVKKEVRMNLISEVPRAKDKQKYRGLPSVVYGQSSRRSE
SDYLTSRNGFGDVHSFKSNNAFNSDYEKICGSLSHAEKLGLIERNLTPFIRHDPDRISTDFVHSIEELAE
HQMLLQSRKPASALRHNEYCTKLELWDAKAIAVGESRALAVATLIEFNLEMLSIAQEIDDDGHKSKMVAD
FIERQLSWLGPQTALDSKSTLERVSAVTIQEREFIANEISRSLRQGVSLCTYDKDEAGSHIREMSLLDFR
VEEIIEGISIFISSKLLHVTNAGEA
>AvrBs2
MRIGPLQPSIAHTAAPALPTHTSAISPTQVPHMPGNTPPLRERPRRRAGNMPPLVPLNDSAMTGKPALVA
LDSEFSEQRLAEVQARQITVQTLQGKLATHLAQAGTALKPDSIAARFAAGTLEPVYLDTAAFNAMSRGLP
ARARAAAGPVLIDAQQGRIIFNLQRAFAPGDTFSDAALAALGKQLNLSGHGLATPNWLQPAAGTPGRRKL
QQAARYHGHEVPARDGGAGFFKANDHRLLEGKQVLLRNHQKSLVHNHYFEAPSTRAFGKDVMVHRGLFDN
HAGIPENSLASIDHAYEQGYRNLELDVEVSSDGVPVLMHDFSIGRMAGDPQNRLVSQVPFAELREMPLVI
RNPSDGNYVKTDQTIAGVEQMLEHVLKKPEPMSVALDCKENTGEAVAMLLMRRPDLRKAAAIKVYAKYYT
GGFDQFLSNLYKHYQINPLHSQDAPRRAALDRLLAKINVVPVLSQGMLNDERLRGFFRSNEQGAAGLADT
AMQWLDSWTKMRPVIVEAVATDDSDAGKAMEMARTRMRQPDSAYAKAAYSVSYRYEDFSVPRANHDKDYY
VYRNFGELQKLTNEAFGVKRTTAGAFRDDGESLLTDQPEAELLAILENRALARGHTGNELDVPPETPIDI
NRDAEIVKQRTQQFQASSIPADPNHISAVREGKQHDHTADMVNDPAATRALDKRAKALGLLTDKYRGAPV
THYLNEQARQTETD
>AvrBs3
MDPIRSRTPSPARELLPGPQPDGVQPTADRGVSPPAGGPLDGLPARRTMSRTRLPSPPAPSPAFSAGSFS
DLLRQFDPSLFNTSLFDSLPPFGAHHTEAATGEWDEVQSGLRAADAPPPTMRVAVTAARPPRAKPAPRRR
AAQPSDASPAAQVDLRTLGYSQQQQEKIKPKVRSTVAQHHEALVGHGFTHAHIVALSQHPAALGTVAVKY
QDMIAALPEATHEAIVGVGKQWSGARALEALLTVAGELRGPPLQLDTGQLLKIAKRGGVTAVEAVYAWRN
ALTGAPLNLTPEQVVAIASNIGGKQALETVQRLLPVLCQAHGLTPDQVVAIASNGGKQALETVQRLLPVL
CQAHGLTPAQVVAIASNIGGKQALETVQRLLPVLCQAHGLTPAQVVAIASNGGKQALETVQRLLPVLCQA
HGLTPAQVVAIASNIGGKQALETVQRLLPVLCQAHGLTPEQVVAIASHDGGKQALETVQRLLPVLCQAHG
LTPEQVVAIASHDGGKQALETVQRLLPVLCQAHGLTPEQVVAIASNGGKQALETVQRLLPVLCQAHGLTP
AQVVAIASNIGGKQALETVQRLLPVLCQAHGLTPEQVVAIASHDGGKQALETVQRLLPVLCQAHGLTPEQ
VVAIASNIGGKQALETVQRLLPVLCQAHGLTPEQVVAIASHDGGKQALETVQRLLPVLCQAHGLTPEQVV
AIASNGGKQALETVQRLLPVLCQAHGLTPAQVVAIASNIGGKQALETVQRLLPVLCQAHGLTPEQVVAIA
SHDGGKQALETVQRLLPVLCQAHGLTPEQVVAIASHDGGKQALETVQRLLPVLCQAHGLTPEQVVAIASN
GGGRPALESIVAQLSRPDPALAALTNDHLVALACLGGRPALDAVKKGLPHAPALIKRTNRRIPERTSHRV
ADHAQVVRVLGFFQCHSHPAQAFDDAMTQFGMSRHGLLQLFRRVGVTELEARSGTLPPASQRWDRILQAS
GMKRAKPSPTSTQTPDQASLHAFADSLERDLDAPSPTHEGDQRRASSRKRSRSDRAVTGPSAQQSFEVRV
PEQRDALHLPLSWRVKRPRTSIGGGLPDPGTPTAADLAASSTVMREQDEDPFAGAADDFPAFNEEELAWL
MELLPQ
>XopB
MKAELTRSHSLSSLERIRHPESDMGNDCDLEVGAQPKHSGFCQSEDSRLPTTRPPRRRSTSSGATSPKST
VQGSGHTDNSGLETPLLISLTGLQKPRHMGLVRRESSRLVSADPVVHALLSFAQVDQPFPPQVASTDGVR
LELVSRRDPEKALEEFKDAFTVETAQLMPAANSSERTAEQIDADIHIPLLLKAIERGSAAFGPSALIEMA
DGSQISAKAFLASCAPDVMSNDDVLSAFINQKLKGDEDLQVRLGAQELLYVATKKEFQLGGLAGSIGVSS
VIGSVWELGASELLKKAIFGKNFSPSQYALQLAGIDSVPPLIIETMDTMCVLAIIKGMKGEDWSLRDLLP
KAMKAGAISSIVSFPNNVLQYTGFKSGLGDLAANMTTTEAAIFGAASGIPPEVKESEETMRAGLFQSIKD
GVMACPSEKMGPEEAIEQMARHALDVAPGESTAVKSMGLAAIVGMIPLIAGSKATGLLSEKVLRIFRSTV
FNPIEAIALNALALGGRIHVPGLFESDNAKHARVVQTILARASEQMESEAREITAEELHHILAPRSEFLR
HVGTAIVKGMNASFEVLPALARKLGYGETPLNKRIPYQDLAVSNTSHQPAPEP
>XopC1
MKTSSASKSHYTGQFPQGDLQPKTPIPVGRNSEIPKDAALSAQLKGLRPLDRKPSKMPTSSSDLQAVNKM
IAENRSNDVGKGQFLLSTQSLGSAERVDSQNYHSRNESGKAPLFFSEFATEKPSLQSVKSLSQGKQDYYA
VRHVGKRGRDLFTDEPIEGENSKLGRLKTSPLLSTQSQGTRAIRAFAATATIDKSRGEYVARLHRHVVEA
LGDEGGVVHLLRPTRDHYAEDSTLNFFTFCEQTELASSLNSLEAISAKKEDRKPIVFTDHKSLVGLSRTS
RTEASPIGRLVQQPYFVTSDLKRGDKVVITDDHIQAGGSMLAMEAAAKEAGVDVLALATLSAHPFSPQLT
MSSEVSAFLDETLAAWDPQGKVTERLAAIGMPREKLTNSEAMILIAYAIDPASDSAILRFESIQNNLFKR
AHLHNVGIDPDAPDTLEQMQKLSSMQEMAGTDSARHFVDDAKVLEGEHDSLIPILKMKPASPDEIVKELD
QVSLASRSSIQASEVKQVVVLDWDDCLRDEKGLNYKLMHNALAITAREHASTLPELGDAVAVLHSKLNGA
EPVDEEAPLLMKNQKDFSSYLMGRQSIYKRHIIEDFVRKMLPGISEHKAASINNAVYSNFVREYKMLVKP
EVSKKNYSRDVPFPDIELSLLPGAKEILEKSRNANSRVILISNRGHGDLENEINHLGMMHYFDVVSGAEE
VTLEKSHLPPSQMPEDLQKRLINSLNGSDEEALRATLSEAAIYAHPDSTTIERIDKKPDSTRLAESLERL
SVQPNVPITSYGDQPSDIKQLKSVAEPKSRVLKGVIVNAQRDDVGREIDVDGVPTRVVSKITEL
>XopC2
MWHVQGHVSSADDDTRSIFAYRMMITPSGVARDWPHCRMCREPLEHGMESRITPTSGAASLPLPAADDAA
SPRSSATADDRHHGTDARLAGLTPRRSAALASAATALDCVTPHAAGSRGIGAPASVPVVHRPDRPIFSII
RPIAFLSTRADIGGHRHATSLSGNAVVFSRSKATLGGSDVGMVGMLDGQEHLVKTGISRSLLGQAVQCCA
KGQGAEADKRLGYIVGSAARLLEGTMDKQATQQWLTLAFHAFLDTEKGKKLTEKAQTDALDIDDVCEIHD
SLVAADPRLRNPLGIPALFDVINVAAAQDLVNALQGRHLSRQNIPDSSLLTPPDNAFIASRLIHDAEPLD
TFLTKAFLPPDVSLAQAKQAAVRVKSAAAGSGAQPDELAADHALLARINDPVNLRSGKQALIDILRHSGL
DGLFSSLLARLTLGEASDLGPDNMLVIPGEDARHKVISIDVTGFRYDREKDTPANSREPLRHGWGDVIQH
PARALQVLLDASVMSSRYAKGLDGVHAMVIEAIREALAWQATPEVEMVKRWYAALDVDSATSSLRSLGDQ
LKDMSDAGWMPDAALVNQVLARNSSFLINVVEKARK
>XopD
MDRIFNFDYKKYREMTEAADDYRNSPPHEEQRENHGAGYNMHPLLESLPRRNPTQVHADGSVHQMRAAAPTSRTHRDYLKILELISAYGDGKGIPELQRSFPSFAAFLMDSGLSHVNGRQMLQELNEDQRDQVIHQIIRRIEYCADPEYREVALSRLESDCSGKITLSQRTLDRIDKAKAKAEAEAEAKAKAKAEAKAEAKARVEAGAQCKINEI
MEYIPRYEALEKVPVRVRFHAYLRGDGSFGPGLPGILRYMTPDQKKRLYLASERRKLALAAPKSKPTPKS
KPLKGVFRTLHQKPNLLLEISSKFSNRAYSINDSSSGYLSQADLEEMVDEETGELTRLGEAVISGASQGI
QTAIRANFRMRYQQPDLPPYSPPQAFHRPEETWNPHTPAGSSYSSLFPPTPSGGWPQNASGEWHPDTPAG
YSHRAWPAQPEASSSTFDDLESLDYRQNYGYREFDLNTPQEIEQPGWWQQATPAQSTDSTFDGLSSMSHY
GSEFDLNIPQQEEYPNNHGTQTPMGYSAMTPERIDVDNLPSPQDVADPELPPVRATSWLLDGHLRAYTDD
LARRLRGEPNAHLLHFADSQVVTMLSSADPDQQARAQRLLAGDDIPPIVFLPINQPNAHWSLLVVDRRNK
DAVAAYHYDSMAQKDPQQRYLADMAAYHLGLDYQQTHEMPIAIQSDGYSCGDHVLTGIEVLAHRVLDGTF
DYAGGRDLTDIEPDRGLIRDRLAQAEQAPAESSIRQVPARSNEQKKKKSKWWKKF
>XopE1
MGLCISKPAMSGSSVAASPEHPESPASEQVTAPTPLPEPSVPPSLQGLARLGAARARRRRSGKPTLQPHE
VQQAAYQLGMRLSGRPIEDVRDRQRLADATATVHETRLALHHGRGNIESDFRLSNGRSSTCSYLSYSFLS
YWPGKHDINLMAGCALAVSAGNCDQNAAINTRRHAARMEGGGQITNVCDQACAHMYALYQPPGSAEAQDS
AVVLDSWSDGPAVLLRDSRWAGTYHRTSTYPIERFDKPGAIDALARTRALQAEIEDPQTEFHAHLRGVES
VVRTPPVPRKIYASTPVIAPDLVQSTRQRLQELSPRTRKALAADAARQAYGLDDAQPISPRTTSAILKDA
ARLDALGRPPLSWAPTSHARLKRFVTNARTNARQAFWYRRGWRPPVTVAR
>XopE2
MGLCSSKPSVVGSPVAGSPEHYLTHTAEQTTPSTPSSPEAPMSPSLHGLVALGSSGTRRGRFRQPTLQPH
EVQQAAYQLGMRLSGRPIEDASDRQRLADATETVHETRLALHRGRGNVDNDLRLSNGRSATYSSLSYCLG
ENDENLLAGSALAAGAGNCDHNAAINARRHAVRMEDGGQMMNVRDYEQTHLYALYQPPSSAEAEESPVVL
DSWGDGPAVLLRDSHWAETYGTSTNVIERFDKRDAIDALARTTAFRAEIEDPQTDLHANARDLETAFLAN
PAPGGIFSAMPVIAPELAQSTRQRLQEYSPRTRQALAADAARHAYGLDNAQPISPRTTAAILEDAERLDA
LGRPPLSW
>XopE3|/AvrXacE2 
MGCTISTTNNAPHSPRQEDAPPLPPQTRQSFVGVVNGLLSDLPKRRRRGGSLSDPDISLAGYLLSKAVIG
DPVEPQDIPRLHKANNTMQETRARFPYGRGNVATDIAVSDHASSQHAQAAHDVFVDLVRAAPPASMLTNP
TLGHAVVSEFVQGGHCAGYAAVATMRHVQKLQPEESVHYVQHNHQGHDWAESRVPDGHHKTIVLDPWAQG
PAVFASDSRFAANAQHTQERLALNAKDGDDIAAKTAAGAQYLLENCLPLTETHLKRLKAQEFHCAPEEVW
QPQPVVSDAFRRRVRQSLATLTNSSELGLSRAEQSSKALKKMSIKSACALGFGKKAASAAAEGIAAAAYQ
LCEQSQ
>XopE4
MGLCVSKQSVAGSPEPAAYDGEELPRASTVSSFESVMSPQSPELS
ALRVSLGTRPDRLRRCGDESLEQHQIQQVAYHMGAYVVGDEVTSPTRLATAGQTVNDVRLILKHGRGNVK
ADDIPSQGHNGIGSSVAKSAADAHSKLAVGVVMGAAVCDQSAPLCAILHAPHMAVNERSVTAEASVPMKE
ITDDGNEIPVKAGHIWNELRRGRRDPRSTVVMDAWANGPAVRLKDSAWSGKPAEEGRWSMKKSSAESLKN
RLEGLIPLVHPDEDQHTAKMLRYHQKKPTAWEKYAEPQVISSTFADKVRNVLVHVPESQQRDIASRMIRE
TYGMNPQSQAHQDAVESVLEAVNQLDSLPRPPVVPPGC
>XopE5
MFPKLSGGAPSVAPAAAPAPTQQASTQHGDRDARPADAAGSGLPDGLRRSRPNRTSTASVSPSAAPRAAL
GSNDLALAAYLLARDIDGRGVPTPEVDRLRKANESVGNTRQLLEFGRGNVATDLRETGNDSCLRTKAARQ
LKHELYMRGGGQFVEYAEQMAHSAAAATVFGSGNCGEHTSITSIRHSSKLQAQETVHRVINTNHVWAEAR
VPADDGSGASTIVMDAWAKGPAVLAPDSRFAARREEVHSTVQLDPVTGRTARIAANDLILEMRAKGPAEV
ERRIRQGATCTERVAAGINHALLPLGIGGYWPEQHVLNDAFAERVRARLASPVSPVSADLLARAERIAAA
FGVAGTERKAQAQQIIAATHALVALR
>XopF1
MKLSSDIGTAASRGAASHPPVQPTQAEDVAAPREERAPTGPLAGLASSSAALRGRRASLAGRASPHADEE
GAMLGGSHRSDSSQSSQASDATFYTAQVVSPAREIDTPDVPAAAATYAERSTAAAAEVKAQLRARLDALP
FAAPSEEQTALQASYLEWADARVQERINAFGPDAGYQAVGDMKTAGTKAALPIAYECLRSFIIGAMRIPV
GLATGAAYASRRPADAEELSTAMVAGVAAGSASYTSDTLLIPAMDRRAPVSNLPRFQAIDPKILVPDPPP
VILEITAEGKRFTRPGENNAPTLADLKAQTYDRRLGITQRQSTLDDKSLDTLLLKPVINAGFNAARRTGG
EPGLLTPVGQWGLSALAIGGAGVVQKALLETGKAVARTGQMRVPDLVGGEQRLNLFALALPDKARRPAQW
SDAVHFPPTYLLDTGKEALALARQGFNSANAVATTARDLLTRHMLSNVMASFGPMGAGRIITAPLRRGSH
IRVAGEAVNSTAVVVQQAVQTLFNDTFWNALKAKNGANTSQAARLDNERAALAAEHQRTIERTLEALAEP
VDQAIARLSGPTPAEAERAMEEGMRAAPGPGPLGQTLRTALQTLRTEIGTQSVSIATIDAVRTALREGWS
QTFSGVPRDAATQALDGQLQTLKRALHDSEALRQWQSGRA
>XopF2
MKLQRQNSAPPSIPSGSSANPGAAHASEPFVPEPQTPRSTVLKGLAEPSPRLRARAGKTTTLPSGELSPA
KTRQWRPEAGESSRAASERAERQHRAGRHPGNQQAASSSATQGAYAQRCVAACERLKAQLRAGLKARPFA
EPSDEQLALQAEYVQWADARLQERIEAFGPDAAYEVAGDMKAVGRKASLPIAYESLRSFFVGALRTPLGI
SAATAYQSNRPPASEPLSTATLAGVISGMGSHACDTLLIPSMDRRARVANLPRFQAIDPKILVPDPPPVL
LEITPEGSKRFVRPGENGTPTRAELTAQAYDRRAGIAQRQSVLDDTALDTMLLRPTISGGFNAARRTSGD
PSTRTAVAEVGLAGLAVGGAGALHKALLDTGKAMGRTGQMTVPDLLGGHQRLNLFALALPDKTRPPATWS
DAVHFPSYLLQTGQEAMALARQAFSTANAATTALRDVLGRHMVGNVLANMASLGATRLIASPLRGGYGGG
SLPGEADNSPAWVLQQGAQMFFNDVGWNALKAKNGTNTTQATRLDHERAIAAAEQDRTISRTLQTLAEPL
DTALGLLPPPAQGEVPRAMEEGTGVPVPLSADVDRLRNALQQLRDQVAAQAVSIATIDDALGRLADLPVA
GDGEGRAVIAELSAQLHALGAALRQKQALQQWQQGRP
>XopF3
MRASSPTSAAASPTRVAHEAAPTPAQESIQPSPPADIQTGTFSQRAPRPGSPRSGRLQAGGSPTAGGTTP
STAGSPVPEIGLWIEEPQDPERAASPTVADPLQDRPDTSSRSDVASPSQRQRPASPQGSGSSSSSQPPRE
LQRRAIINQLRLYPETEDADAAPETQQDLEAQYVEWATDRLQQRYEAYGPNGGYRFNENMSAAGTAALLP
AAYETLKGFLSSALRTPPGSATATEYDQQDGSLTTKVGPTAVGGTTSGITSYFTEQILLSAMDRRARLAN
MPAFKPIPVSVLSPEPGPVQMEITPEGKKYFWRPQRDEEVAHRGHGSDRPTFETLQRIAHNRQRQLLERQ
KLMEGKAEATFLRPLLSGTLNGIRRSLSSDATLLSPPLVLGTSMIGSGTSGALGKAILEAGKALPRTGQT
EVDNLAGGTQTVNLFRLARRDEAAPALRWSDARRLPHTLAEIAQEAGALAGLPFTSPLMAGRSARDLLLR
HISGNILTSWVATGGGMVLASLVRGNYGTPANDESLSSPGSVVQQFGQSFSNDAVWNATNSALSDTKHDL
AVNLDTNRDNKQARLWSKALAIQAGLQEQIGRLRDVAEQSQDPRLQEITAALEQSLQHGTGMLERSRLET
ALATIGQVLDAPNGTDAQSLARLRTLKDQITDVRALLVQRQALLDWRNGRPQAST
>XopG1
MPISQTNFPGIYISTQTSAREEPYKNQVESALEKIAAGSSGSALLEGLGAISARKNRKVTIAEIGAEARP
NTTAALSASEVEKYKPRTFSDNQALAMERARKGKGCNAIVEWSPHSHIELNANGSPLRLGSNPEESFVVL
AHELIHAQHLLAGTSRAYKGGDRYDETSEAGKEELRAVGVGKYEYRKTRQPSENSIRQEHGLPVRKKYKP
HGM
>XopG2
MTISTRHPTIEINRYRSADYPDRVDAALAKIESTPSGNHLLEGLKPLAAHGKKVLLNESPPWNPAPSAGA
VFTDKQRRKYGERESEGEAAVELGLITKGRFCKGEGTNATVNWSPGVGLMVDSEGRPQGQSSEYAEQAFV
GLAHELIHAKHIMSGDFKHGGDRLDPKSKSGKEELRATGLGKYASERVSENSIRAENGLPIRKHYAG
>XopG3
MPIQTNYSGIYSQSMFNTPRDQDRFNAEVNVHLDHLNSRTTGNQLLDKLQQLSGKRGHKVTIHEIAPPENPGAEPVLSRHQLDAHPELSRFKDISEKAGRSYALKKPGGEKNQGSSVVVSWSARQTSIELDDDGDPTDKVTSSPIDKVSVLGHELVHAKHMMAGTWKGSDEDERDPDTPTGKEELRAVGLGKYKYSQSGEPSENSIRAEHGLPKRVSYHHSGYRSE
>XopH1
MPNKISGSIAPSASSDAMKSADCAENIKEEVVSKHVHQAVPAELADLPSRQPPRSKTALYQVIQKFRDPL
PLPPPPTSHPVLAYDRDLGSSDNFRSSDEFDLPESLNPTGWKNLHVSGSGSIASIGQITRLRPSKERPVV
VLDAREESHAIVGGYPGTWRTPNNWGNAGKSRDEALADEQQRIQALKSQETVHIFHRKDVKSEARNPRGA
TLSKPLIFSEEELVRAAGAKYVRLTVTDHLSPRADDIDAFIAMEREMAHDERLHVHCGMGLGRTTIFIVM
HDILRNAAMLSFDDIIERQRKFNPGRSLDNNKDVSDKGRSEFRNERSEFLPLFYEYAKQNPKGQPLLWSE
WLDHNA
>XopH2
MIFDSVEPSRIRSTTNLAALDGINQEGLDRISMTGIEQFSEAQLDDVIKSVYPKTVVVIDTRQEAHGFVS
GKPVSWMALDNKNWGNVDKPMADIEPKEEKKLSKWVRKNDGKEVSIPNGSTAKVKRAAEPLTLSVSSDEV
ETEKRLVTRKGGIYIRVPVPVPDHAAPDEDALAHFAASTRSVVMDKGLENVHFVVHCRGGMGRTTMFMSA
LDMLTNAGDVPMKEIVDRQVKLRQRDEGSITAAGKAYKATFRDEKAAVLQFFYDYAAANRFGSKDAKSLE
AWSADQGDALRA
>XopI1
MPITRTGLPHAVASTSQTQETSQASASQGVLDPGTVPPRRAETFDGLSALPNDLRREIAQRCGPRSLVRL
GSVSRQMAEDTRDVRAFLTARPRYDPSLEFGDVHSAESMRVALDEVTHFPYPDDEDRSEQILRGYGRLAA
RIPSLPQAQRFEAFTAVLNHATRHSGNMAFRVVARLTDDLGCLPEDLRALAFHAILPSLIATRRQALQAA
AGAAHVGHIGAVAEADAGGVQGDGEPGPQGAVAPAQGGAAGGIGGALPFNLLASAIRHLPEEAVNLAITE
AAALQTGPRLLAEVTLRLHLVGLEPIHRFQQAYAQLAEHLARSGDGAEALTHLVALLNRLPNPGVRQAAF
RELTRAVHALDSTESGAAVLRRLAGALPHQPAAVRYLCSLDVLAAAASLFPSEQIPVIAAVRAQAAAIPN
QAAELIARCDDAIATASMMLATVSRRYMDM
>XopI2
MAEAARDGMELFLEAHPRYDPLTDCGRVRSLKNMLTTLRMVTRLPYPGGEDHGARLRACFKLVNRAGKLP
ESERAEALMALLEHINQLPGQPTLPTLSRLTEQLGILPIEQREAYLTKVLQAAQAVHDQVAQPDAVQGED
AALGVLSAESRLLQIAYIRNFIPSSMLLRAVANLAAGQPGPPAQVEATLLHEVTAGLQITGWFMARHKYV
VEACASLANGRDVLNHMVDLSVTLPDPQMRWNSFSALANASSLFSRRKDTAFLLVRLANVLPQQPEAERY
QGGELLLLEALQLDRRRFKAVCAAVRAQADAIPERSADFIAMCARTTALAGSRPASSWRCW
>XopJ1
MGLCVSKPSVAGSPEHYAAHVAEQATPSEEGSGTPAQATSSYSATDPALQGLARRGKKVDLSRSGLPERV
ALKTKLLANSLSDAKDAGVRSSIVKYGERTLKMLAANKQPDEALLKLDIKNLPALASVYNRRYPGLNIQH
FDSPIDFLQSLSEQTTSVVSQRAVLRLERDGEHHVAADVRRRPNGEASVIVLEPARLLTFVTGHTQLRRQ
ALSQLGENAKFAFIQVGAQKSAADCLMFDLHFALHAHQHSSLFDQWHDNMVNHGTIDPYGQGAASPDALL
EDAGVELMLGEQMLPAIFYKHTHSSGVVEEVDRSQPGSAYTDVSTSGRQQQHESLEQRVQAFRVDRGYSA
SIETSRATKIRSALETAISDRQS
>XopJ2
MKNFMRSLGFGSSRSSRSSSSNWNEQQADNDEQTPASSPSTSPSQTSSAFSGLPERPRKKAIALEESLNS
SNNIPYEMRMYAEAALSAANDGSSEAITKADVENKYYLAHAYNERFPELHLSCHDSAQSFFSEFMTSEKQ
AWRSIVRLSPSSMHHAAIDVRFKDGKRTMLVIEPALAYGMKDGEIKVMAGYETLGKNVQNCLGENGDMAV
IQLGAQKSLFDCVIFSLNMALCAYQKDSVFDNLHDCLRRNVRCFSSGERKSILHKNIEFIEGDKFLPPIF
YKHSHSRGVVGEFISNQPEYAHKNVSTGRTNPSEDLSERVENFRVRRGDLSYSMSIEASRLRKIRKTIES
>XopJ3
MCDSIRVQFRSIQKMVVKMKKFFRSLGVGGSSSSRFQHHIPEADSAPSSKASTPPASPPPDSPPSNSAFS
ALPTRPRKKAEALSDAVESRGHLAPPSLVSYANATLDQLRRNEPISESLRLMDIENLPHLVRSYDNRLNN
LNLRSFDTPGQFLHDLSRWHKTGLPLRAVVRLDEDPRRWHRVAFDVRNHESGHTTIIALEPASAYNPDHM
PGFVKMRENLTSQFGRKISFAVIEAEALKSIGGCVIFSLDYALAAYQERSTFDQWHKDLRKKGNIKGMTP
ESQHLNELGVYLLKGTRLLPANFYKHAHSRRTIDELEADQPGASGTDVRSGRAAVYKESLSRRLEEFQVQ
RDKTYSMSIEASRARKIRHALES
>XopJ4
MKNIFRSLGLKSSRSSAPEPSYQAPSSSDNSPQSSPDRSSPARPTTFSGLASRPRRKAELLASELQKAQS
SSANNSSLQQYARNTLNNLENGIQPTPGDTMIDIENLHEVVASYRYEDLNLRAFNSIENFIDSLEAGRSS
QSRQRAIVRDYPNVHHFAVDVKHHENGASTLIVLESASAGNEIALPGYTKLASMLRSKFGGSARMVVIEA
EAQKSLNDCVIFALDFALAAYQKRNSVFEGWHDNLASHGSIADQGERHRKYGPFDSGLFRNHGVFLIKGW
GVLPPIFYKHCQSREVLQGVEKRQPGSLDTNVSTGGNREQDESLSERMEAFTDSRGYRPRNISIETSRAT
KIRHALSRS
>XopJ5
MGLCNSKSVAGSVVGSPIATSPEHYPTSATEQTTPFRPSSPEASMSPSLHDLAALGSPRARRARSGRAAS
PSGTGIMAGRVSFPSSSSGPTLAAQLQDFIEALEHAERQGKQYPAAELDQKFQPQ
VVAAQNHIHPNLDVKVFDASASEPHALRQAIVNTGRGQRWRAVVNVERIHGKGAPSHGIAVDVSGGRGKV
SVLAVDSVWGCADTLSVMTAALKGVKNATLTILNTGTQKDVINCKTFALANAKAMADNDDLMVDLHKKNF
RGKIVGTGDTVNDVDVTIARGSDVLYVSFFQHTTSKDVFDDLPEHIREPLEESFDQNFREIEAGGKRRAY
NTSIQQERLKYLRDALLFADAEYWS
>XopK
MRIQEHANSSARSFDLSTPDALASANDLPAADGWPMSLESLKRKASQRKPVSGHASKHKAGENAMAEIQE
AEAVYDAFVVAKYLADPLHGTVDNTAELIAEMSNAGEPEHSPEADQPAHSHEHTPIDHTPVSADHQTQHG
IGAEHSLDPHPVEPAAQESLLHTLAEEGAPEGVADLAMSLSISGAMLPLSGLAIYAAYKETREVAEQRGA
LRQRERQLRSEMASLRTVPESGPLNAVAGAQVHALSEAIDTVAYQQQRNARDGAIAVTSMASASVIFTKA
TTELGIQGGLALGANNANAAGLIGHSTAAAGVASAAGIAGTFVLAPLASVAATALGGTFLHQSRKEKTRV
VADVARVEDFMQRLEPGELSPGAQRYQHFLSTKLTQRSGFAGSFNNWNKGFVVGGVTYTASTLTKTGVSA
AVVLGAATVTGPVGTGLVVGAGLLGAVTMGVGGHQFLLAHGKQKRYRNYETAEMPSVDRALLAMADLLPT
PEAGVAASPGEVDPHGTPRVSDGASGKASDTVVTTGTGDQLESDHVMPGPTEHTVAAQSVAAKQASPAAD
DASAATEATVAVPQHGFELRSALYACIDGQEKARDALLQSCANDMKKRYRAVPRSTDQSPATGQAAQPSS
LAKRARAALFAGATYGRAVLTGKPRVAGEKAARSYAKHTDTLTETALNQWLQTPGSVKSQVAYMQSCLEL
QKKYLDSKLRLRVELPAEDAASGAIPDTEATATTAAQAHARLTTQLHQARERDEFQLRSVSLMLEELGMA
NEELESSDMRKIQRAENRMQGLQQRLIAALTANAITPQPGSAGFAHFCMKQARRHTSDVRGTLLATEMQA
ARIREGAAAAATPSFSP
>XopL|1
MRRVDQPRPPGTPFGLREQTTSNADAPARTAPPAHPAPERPTGMLGGLTRYVPGDRSGRPPAMPAAAETS
RRPTTSARPLPYGGSGSAARMNEAAGHPLRMPQLPQLSDIERARFHSVTTDSQHLRPVRPRMPPPVGASP
LRRSTALRPYHDVLSQWQRHYNADRNRWHSAWRQANSNNPQIETRTGRALKATADLLEDATQPGRVALEL
RSVPLPQFPDQAFRLSHLQHMTIDAAGLMELPDTMQQFAGLETLTLARNPLRALPASIASLNRLRELSIR
ACPELTELPEPLASTDASGEHQGLVNLQSLRLEWTGIRSLPASIANLQNLKSLKIRNSPLSALGPAIHHL
PKLEELDLRGCTALRNYPPIFGGRAPLKRLILKDCSNLLTLPLDIHRLTQLEKLDLRGCVNLSRLPSLIA
QLPANCIILVPPHLQAQLDQHRPVARPAEPGRTGPTTPALSPSAAGDRAGPSSSATASELLLTAALERIE
DTAQAMLSTVIDEERNPFLEGAPSYLPGKRPTDVTTFGQVPALRDMLAESRDLEFLQRVSDMAGPSPRIE
DPSEEGLARHYTNVSNWKAQKSAHLGIVDHLGQFVYHEGSPLDVATLAKAVQMWKTRELIVHAHPQDRAR
FPELAVHIPEQVSDDSDSEQQTSPEPSGHQ
>XopL|2
MRRTVSRASRTPALTERCTSHPGWRTLSPLPPPSQPSLRDIERGRFHVNAGDSSHPVANRLLNLQLEQWV
HTCLESSTSWKQDWEDATRNIHGIPKNPPESLQATATALKTAARPHSDSLKINYSALPHFPSDLSHFTHL
KRIDIKSAGLKSLPESIGAMRNLRELKLINNPVTKLPESLRDLSKLQSLEIVGCKRLERLPASLISIDYS
GLHGLTTLRNLSLHGSGLRHVPDCVTHMYKLERLDLGGLPLMVLPRDISNLKKLRELNLERTNIQELQPT
VCELRRLKKLALANCTQLRALPQNLGQLQELEELNLRGCHNLTALPESIRQLPGTCNISVPRHLEDQLNR
LRPEAASRAREIARYAASSSNSAADPSRAQSPQEMEKAIAREKIDERAYAALTLIENGKNPFMKGNPPFN
QELENTGRRMTLGEIPGIQTLVEESNNPQTRSILLGRRGLVMTICKGAYDTKADAVNFDNLNRALNMWRQ
RERIIIAEPSFRTHFPELELHITEQTQTGEHTDP
>XopL|3
MFRRIIRSSAASNEPRNSADPRSQGTPARAPAPDASNPAGAAMELRGLSQRPPSRQQSPSHSGASSSSAP
RPARTLRRAAQTVQRFISGAADSPQLMEEEKPPFDASRWSYEFMRNLSPSWEREWHESTQRFGGQATARA
MDHLITTQFALQAAARPGTPSLKINRTPLPQLPRDLSYFSHLEQMEIRSTGLQSLPASIGELHNLRKLTL
FNNPLTSLPDSLCELSGLQSLEIMECDRLEKLPSTLISYDSGEWRGLTGLKNLSLRGSGLTCIPECVTNM
RNLERLDLKGSRLQSLPPAINNLRKLKELNLEGTRIQDLQPAVSELLDLKKLNLANCTELHTLPPNLGQL
QHLEELDLSGCDNLTTLPEAIRHMPGTCNIMVPPHLEAQLAELRPHVTRPARPRAFDAAFDAAWRAASPS
TSAAGPSRPQGHAASSSTSVAGPSRPQGPDQQAINKLREEIDVRAFAAFELIENEKNPFIENNPPIDHKS
ETTGKRMTLGEIPAIQRMLDESSDKEIQRLFKRHEEFFMQKTMNTYAQESHIAVHADNLYKAVGMWRSRE
RIVAADPVSRNLFPELELHVPEQTQTDAHADPQQARD
>XopM
MTKISSASTSQQPQATSGDIVIEIPAQRRDDTSTPRIDSPLSALPPRPSGRRNSTGSDSGYETANDADLS
PYGSPQPHAPLRGEESSSEQFYDAEDSLEPSALPSLPQEHAAQHGSQAHASTSATGTARLGALAASVRAG
ATHGVTTLLGPAATAVAAAARGVIPISFDKQYLGAALGHLVHQTTSVGPTTFVRELIGEALFAAFRQLPP
EAVVAMQAVSGTLHLALHTLRRNRENRNPDAAARGFHNLNLEQWEALSEDERHHKRSEQQHYSDLVTRLA
LTGILSNIAIGAAGKASGRPEMAARLLASELKVAPYAAARDAIQATFRMVGMRSPTNGGVSDPHVTSAGR
FYGMANVLTNLASNELEAPDFASARQRWAGLMSPFNMGEATRVVFQQAAVNAALNVGLETADWLNVTQHE
ADEAGTQQISEPTWKAKREDYERVMDHSVARTAAINSNIAFGTAVNMIGTWLGLSPARSALLSNTLAGMA
AGMQYKVIAGTWQAAAAVREAEGARTRTE
>XopN
MKSSASVDSASRSAGSHLPEIQETELATASTSAAVTHQSAPDPALSPLGRAPVRRSGANTLGALLARPEQ
DAQALVPQPVTSSNATKATLARLRQQLASDNARAIAPDLAADLISRLRPMKSPGTTGAQARAATHADLVS
RISEHDVIDWYKAQGLNENDVATLRRTALLSGMPNPSGSFLTNVMQYIVSPWINYATRQPWAGAGFGLAT
MLVAAPVNAGQQSAVVSLCESIREHGAHVIVPDKKQINDKHWLPELAHALKEKIETFAKACDVFREIQSD
PNSSSKERAAAADVLLAAEKELHQAQHDFVMTQGAHDRQCQGNRRQAVPRIMRSPVASTLGLLSKTGAMR
ALSPTAQTVGAMLMTAAQHVAAGFDEQAKQEANNKLNLLYADVLTDAGKQKLASGAAVSAEDIKTDKLRS
LIQSPTQALVKRVTAGVAELEKLLADAVTAEGTQPGAITADDRDIEAGDASKAMQELRLVRNDLEALREG
RLDEIDPNGTASKLLIGAEKSVLSQQLFNDIAKKYNYLEFTAQTAQRIGQMFHLIFLGSAASSVISKLVS
ASQGGTRNVPLPQSLAVSAISGGMAAVGALNQHTAITIKNNRREGSTDIGLGKQLGRGVLGAMYETFSQR
RGTKASKAINALLEGNDVEALLATARALSVQEASTSSSQPQDLPSTSRAAPPRREHVSAPSSPNRSRLEP
TNNEITRSKSARNLGTELHEFARMAGKHSKHLV
>XopO
MINTSVKAINSHHTHSSSSEEPKRQSRQADAGADPTRIHPALEGLPSIRQGMQATRRDATKTSSLEHSRR
TEAFKAQRQAISMQPGPSNNPHLTALDKLQERDFEPALGGVKIPLTLNSLPGGGKRVQVAGTSSRDVHVV
PAGIRSELQEAITDKQLLIQTLRQDLQEARNQGNPALIAQNERLLEQANADLRSLLGQVAVYGEESRRIN
R
>XopP|1
MPKIESTKQAPPDPAQLIQTAPTPSGSGSAASSSAASAAPSAQLGGLSIRPRRLGRASRANLPAASSTNA
QDVMAALFAAAPVPQGPDPFEVLSKASSRLKRFNDLAQKRDAPADIRALEARLESGKSAIESARQALQAL
AELNIQKRMPVDNVEEHENFLVPHFAVAASLHYGACEKMIDQKMATEFGHVNTQRVEMVVLSADAMRLQQ
PGPWLALRGHLLNALAAMEEVCQRIRSPMTGQGPRDSLNDHLPVVRAMMGSCHERMQTVRGMLVEIHSRR
LADEASECGLPQVLDGLRELEEIDSLHHAEVGEALKHVIQVHVERFSSTEHSLTPEGLARCKKVLVGYAE
IRGRAGMQLCVDAAALIEAGEHARDHLWPTMLDLAQALADQRQAIVDMCEFAVQDRQLIGAAAASPGQAP
ASLTSSVPTTTTTTGKSSRPRRARVRTPDASSSAAAPARRVMDERSAAQKQADEILKGTRLESLPVAELG
GDFIALAKRLGKDTTDVERLIGDSRYDAATAFDSARITMQGWFGSSERVLQLKGKLRAGDARIDHLDTRL
RLLQRIEHDFKRREADALKTDPQPRAPHLERLLAMNGLARVTSPRRLRSEDDIGDRGRLFEVRIDHTPQS
NGNIPRPWFVHVHAKRPVTPRRAARARL
>XopP|2
MEEKWKHELRVPSASPYRYIADVRLVTPDVIARQQPEQWRGYLQQINEHRATMDEFVNCAKATGTSRKAR
DHLKPILPLLKTHLGCSHESMQAIRSMLIEIYMLRLERQVASAETSDMHAFKPRMDELREAQHYLGDAVP
EAAEALNHAIWNHSTPLLIGAEVTPQVLAKHMAVMEDYAEHHGRIGSRLCLDVAAFIEDDKDEATWRTML
DLAQSLTEYRQCLLDLCRAASGGGRPAEPQPATALEEPPAPSAPEPARKARKSRGKRATAGPSTVPASAA
APGDTRTPAQRQADTLLKSVALEPAMVHALGADFIQIAKRLGKDTGNVEKMLHDANQDAASGFDFVRASV
RGWFGSSEQLRQATAKLPADDPRIGQLNERLKVLQLIEQRVRTREVDALKGDKQPRSVHLARLLAMNEIA
QVAAPIRLASDADSADRGTLFEVRIDHKPLSDGQRPAPWFVHLHTARPVSANALASLDYKAFSAVHLKTA
KEKNLGKRWEALMQALGHTDAKVHRATIGSDVLGTLWQACAGSDAAPGKAPRRP
>XopQ
MQPTAIRSTVGLPGADMTADLRDPAPVAVPAHSAADAAAPPPGALQTIVGRPPRPDGPRHRRAQSLPARL
TPAQRGMLAELGVADTSVLTPTETAVLRELRLHRPPLPLDTLLFTDPNKDPDDVVTYTIAKQLQAEGFLR
LTDVVVTLGDADMRSQRAQLAKGVFDRLALPEVRVARGQDYPMTSTQAREHSKFLAEGAALRAAPDAVHT
DGVRAMRERLATSPHKLGMVVIAGMTDASALLAEAGDLVREKLASITIMGGIDPARDADGLVQPDTRAYN
NATDIHAARALYRRAQQLGIPLRILSKEAAYRAAVPPAFYEGIARNGHPVGEYLRDVQKNALKGLWEGIQ
ANLIPGLDTAWFFRTFVAAQPQDPAAADQQGAMSFDAIWPQVTKLNLYDPLTLLAALPGAARLLFQPTPM
HREGASPVEHVGHAEVVRPEKARLLLSALAKAALAQQDEGQRGR
>XopR|1
MRTNFLPRSYYRGAAEQASSAAADVPAATPESCSSHVLHQAPRTDAVNNTSRSPRAMLASARKSLASLRK
RLPMMCLGSPTTEATQTPGKASTPHASVQSPPRPQMAQAGLDAPAPDAMGKPFYLNPLRPPPRHQAPVAP
ARTREPVQVRPSRNEDRWQQQQSPHRRNATTQAPRQMEPTRAAGRVPVREYEQNGSSHWRQQAPDRIVTD
RVRQPRLPESPPLPASLSVSPTSSSPTQGKRQTLLGRLNAQLVPYNQRKYQIDTREDPTPTEEERELLRT
RQVLIDQRNEIRDIQLDSMLTGLAPMENIHPPKTTTSRVSVVQHKVIETNRRAFLAVEGKELDMGLIGRD
YARAQRRIEPLEASGADYRKIKRLKRMMEGYQNWLALRQMIDDINDQLALLGAPQLSDSDPSTPREREDA
AQEQLDRHGDSMENGYR
>XopR|2
MRRPAQAKAMEGMPSRAQPKPTTHYGKHDALINMLHEERDPTPLEQQLLNELKAELTVPKHRPAQAQAEK
PTAQRARQELSIRDLNKRLAALDKAKYAISSKMLEEDRGPTPQEQQVLDRRTALIETRNEARDRQLANML
HALGPLETISAPRTTTSSRAEVQRDVMQFNANKLRAAQAQGLQPAKFARHYARAERRLQSLRDSGAPFAD
VQRLQRMMQGYHNLVNLENIVRHTDDQLQRMGGPRLMDSMPTTPEERTQMRENDYAEQEEAMRNGY
>XopS
MGDVQMGNCLRIPSANMAPALPEHGTAEASTSNPMPHAGNMTAGPQEHTAVEGCAGRQIADMWLSSLERP
ARRPSGSRSQPTAQSRPQSKLEKLTEQRQSMLQRAIILEDQWRSLQERCARTSVGGRQAFNLDILKGIID
RDKQALERMGGEGSYIAERHLHRIERTLQDFEKKISNQKKLQSHLAKANDFLARLKLLKDELSSRGENKD
ILNDIDLNIKDLEGILNELTRIEANGAGIQYDGCRGGAIAYFDSVTISLEAMLRSQDSGYFDYMRPALAN
VLQDGYSPSRRKAVSDAGMRGGASDGIS
>XopT
MAPAPWRRRVLPADPTPYRIQEIQQHRLNRTSMSMQSVPPALSLSGELAFDPMQFLDIPDTPSSAPSAPA
LQEVANRSELSVPLGESVDSAAIAPPTPPSSYSHGVGHYPAPSASLLASSSTHATVMPVPASTGKGPIVA
GLPSQAPGSSTPGPIPKSTRSSLEKVLDPATGKFVSKRALALREQVVDPVTGELVSKGALSNRKRVLDPL
TGQLVSRNTLSKRQMVTDPETGEAVSRATLANRKRVLDPATGEVVSKATLAMRKKVTDPATGEVVSKAAL
AMRKRRRLDRHGN
>XopU
MDALLRALPARATASGAQRRHVGTLPLHAALPFQLPQPPGISSPVQENPVAPHAEDHEDASDALDFQVIA
DDGPAALKAAQRTAFIAWAVEQARSSRDLRAMVRMAEAAASQAAALQCLLDPADVGHVLEGYRVPPEFQK
MHRRMLDAAAAWRAAGEQYGAAQAIFSKLHPEADAGDARIQAAQAACESAERQLLARHQVFWAARRSHFP
PMLNSRLQRDIQAHLVQCLRQACDSLDADAAVNSETLPRYGMDSVLCWELAGMMQAAAQRLECLRNGALS
VPAFAHLPAADRAFQQKEWTSRFIADAEALEVMARRLRAAWGDALLDPLPVTQAAADALRENLGSAVRVA
AWKETCLRRSFGLLLASLGTLRSRAESTPVDSCMPGLRQLERLRQLCGVLHTAASLPRVLERSLQQWTAA
EREGSAAFIASLCERAIAQAQAHEQEAQALLDKAFLALWQSGSALLGGEVCSGFSHEVPALDLPQLASWA
RAAGVSLKAMPLPAAGQGSEMAVDRLPTELRLQGFFALADACELLGQPPARTQSALQRAERLRTVARSAR
SAARGAMAEPLQTLARQCDAAHTLCLVAAVRAHAAEVSQLFAQSRPTLEAATDRLGADLFQSWHFAFMPA
LVQETEAEQAPAPHASSAGDAPAETTLPLLESVRSIASEVDALHRLSIPMPQEMPPDAVQEHRCARETLD
VMVYAARVSSALLALWQETPFILLPCAASSRTARAAEFVRRAISMDLDVPVPVEHAAGADAMHALSLARE
VRRRGRQMIVALKTMQQVFQVRTDNPLQQVQHLRRIRSSRLNAKFDSIDASFDSSIRFVTDLEAELQSEI
RGDERDRAGKERRLLADWRSMLEWRLGLEKILMLSRIAVAIQNKELDEFAPDSEVAKALVTNVLQFLALI
RNLTYHNKKAQQLGPLRENRPLMVTALRASLTAIRQMQDCDERTQLIAAPCMQGAGGSRARAGGPKQARQ
RRRAP
>XopV
MKISGSASRGLHEHMDHVDPRHAPSVRDDIQLGVHSQLRELPRMRRSASAKEQSRAFVADSSHLDALFGS
TQPARGKQLEDGVHRTPIQTQEIETLADGNARIKINSTRLFVSTAPALDMPRRHETAKLSEDLGLSEDAI
DRIRSTPMFHEQTATGASSAAPLAQRLRLDDLRDKKVEYKWNIASNGSLVIGEGHPGVVLDEPMTSKSAR
KKKQPYAQGHVTLVGGQPWNKTPWQENRLIPEARLSGTLYYDPNGALCIDNDSGRFSEYADRTPQHLANV
AKLFESYGVTVTPQWKEKKQIPLQRLPAGAAVAPPSSSEAGEAAHSEPNGE
>XopW
MMKPSHIGNAHFSHPGSSNAEVADTSRRQQQSSGTTSQEHVNPALEGLGSAPRSRRVSFGSWVGVQGESR
PVGLDSREKNEKYQDGKYKASSENRQVMIEEYGRKTAERLYETFQGAPLPKEYKANLKAGSPSYMRIRGD
EKERKKEGAVALKHYEYLARDANDPKVNYEHKTLYAPKEVRRSRLRELEADADQEQGGASSSGS
>XopX
MEIKKQQTAGPSSLAPLHDIHTDNAPVADATSPTQTPLHPSLAALTPRSRSRASSADSEHGASPVPSHDT
EPQADSPERASGPSTAATLAARANAALASGVQQAYAAVSKGASNLWSLADLRTMLQIHADDPAFLQMVRH
TDPEQSAPHTLAACRQQITQLRDAIEAATGLEARFRQQLLGDIKAVEDALQPLEHGTPATGRALKSLANL
VNLWPLMVPSPLLGNQAKTFAYSIAAATKGVMTLSASALRPTADGLPFPLMGGQLGRDANEMHFYSVLLN
GLFLTTELPKKFGTPSMRHQAEAVENNLGFAAAASTACAAMVLTPFLWNSLNVLGNRLQHKLSHLGAGIA
ENAGFQSQAQRLRARLTPGQVSAQLRTQLNEICAALEHGREAFQQARRDFTDPSQGRELTRTLNAQCTHL
LETLDRCSKRLSAALQVDQDQPATLPRQVTNHDIAPKLALALLGAGVTGLTVYLIQPDRIGTVDLLADSV
VVTAVMMQSAVNAHATRQDAMERFKAMCSGSLVMALALGVEKLSKTFADKSLIEASSSSPYYAGAIMSLM
SMTMPGPMARGAELAMNWGGGQIMRVFRGPDGTALATRMPSSPEELIQHVQDTARYVQSLSPEQAQEYAQ
TVADSALQGIEDAGAQAQTRPASSVTITEITEANEEEALAAASASPEQRSPARTHPSPDQAAASTVPSS
>XopY
MRPVQPNPAYSSRALHADEATPHAVSPASEEYRTVSEPALGRAPSRPAATNLPGGVRRHRNTQGPGLSPL
GLMKRYGDQTQGHDGDSSVLPRPTAAEMLRGIQQMDRHRSNLDELCQFVEHLTLVPSHDGTTLDCDPTTA
PPSSTAEALRLFDLNSRTPVPLDTLGTLVEGFGFGRPNETSQAAPAAPSENSDPSRLLRAIREKDPLLGE
RLASLVERREDTPAPPPTTVASDNPDICGHAPAYSRNKSAIGRPAGCAMRAGDGERNNNRAHWQSVFRRL
S
>XopZ|1/HopAS
MSSGAPEPHATLLRYSSVQCERNRPADPSDSHASAARSPQAALPPPNASQDLNGALIRRLEQSNHDLAAR
ISQRRRDELKYAHAQTLQAAREQLALRARRAANLSDSISVLTRERAALLQQLHGCNVQTDAVSAAMQDLQ
ANILSARAALHALPVDPQLRAVVTHASQSAANTHQSADSSPLQLTCTRLENALRDARARGDALAKAVFFG
RGSAQATEAEQALARTNAQIDQLQSAYAQARDALQSDQASSSTSAPASRTLASHLAAEQSQEIQALRTQL
ARDEQMLSLQSVHAERCQRNARRLQERLVQVEATLKQAQHSSRVNTKELWQQDHTVSVLEAADGDMQRAV
ETAAAQSPADEARRAPDDSVAEAMAALLDALPGFREDTIGPMSRQVLRTWADGLHRRSAAFGTDALQPVD
ALNIALQALSIASQSDATTAANVLQRLGEVQLRELIPPPQVSNAAEAVPPMEAVTTCVGLLVSVPRGMQV
LLHMLREEPTSPAREWLEAAQVHLRASHRLALTPDAEQAERAWLADAQMGARHAVHGATPLQGLQSATDA
QRSAFHAIRNGYETTRAGSPYARVNASLQMFAQWAVAGGQTRGKRALNPFNALKLGMKVGASEALPTAGR
RANDAFREAAGHLSNWLVARRHIQMTCGQLPSQDELAMQALAECVQWLPHEQSATELIFTAKVLAEIEQR
ARELQDSVTASLSTTDARQPAACHPAIASAWVALRTSRMRLPETLRLIQRGLLDHAIQPNDTPAGAAPLD
KELASVARNHFHQAVGNASRFLHEGDTSRVRSPRALFACLRNVMERLEWRDKLRITEQRVIGLNTTPLSA
ALAIIPSGLGLKLSAGGQVSSDRSVEIYMGRTGLSLQIGQQKARQFQASTGISAGVLLPGTEHAPVGITG
AAEWRIKKESGIEHGVQIRVPRRGKGQELEQRAQFLAMFEHLLQLAEQSGGDTAQLTERDFLAELLAHHP
SITVGLIGHAERNSSTTESSVSVAAGVRVGNMDGRPRRATLGASLGLKARRETSRSQTPIEGYMTMVLKD
STAQSRVDIAGRASASLVAQQWTQPSAGNAPPSPVARLSMASLDLGYSRELHLAGSNTFSTLWMFNNEID
PVRTDRGFEFFNFASFEREVKRNWQLWTHYGISKLQGKVDDQRLYMVAERQLQDFIDRVRIHMQDNKFAS
LIVDWVLQAEAAPRLDALRAQAQLLRVAGCEAQAAEADRAFDELINHPSIWEPTILILREKGKRQRERGI
DFFVKRQTNQSAEAMRTVGQWIPYEPVP
>XopZ2
MTRIRSATVTLGLPGNSHGEAHAGTPAPHKQAHHRLHQLDGPAAESEARAAEMDVAARVHRYTAAAADTG
QGTPAPRETGRLRGVRKSLQKLARLAGTAVGIARQATPDHTRLLRYQGTSAQPAPPARSEPGDWHALAPL
QTAAFSASQRLSDAQIAVRKAAALQRLVQLHLDRLEQDTGLHARRAPRLADRANDTRKRQQVLATWNALL
RKHIADCSERLAHTEQQLQQQLDQLTAMPAPAASDRRPRLRDMLKHEAELDRIRKLHEHARHLSALREKQ
QASLQRLQVRAASLDTTLAQALQSAHIVAGDLFETAAHADELRALLPALAGLTHSLAQEVDTAAADDLRA
SQALRTASDALITAQIAQTASSATEAAAATALRKRLSTWASGLSTARFGDQAVPAAGIVAIALGALRSAV
AGVLGDNRADAAALLLATFDHVHNSSWSALIPADPQQHDARQGATMGKHAGIPRAAIEAATTRWLETLAR
VPRGRQVLGQLIQARHERAADPGRQDIARIALRADALLRATPLDDAATRCWLSGARRAAGSALHAADPAQ
ALQTCSSDERAAYHALRNGYESRAPDSAYARANAHLQAFGEAVRTATSPHPAGAHASAPNPLHALSEGLE
VASATALPTPRRRANLTLEHACAALIGYLGALHAARPQGCVPSQAELHWQAAAELLQWVDEDVDRSGMVF
DAATLTRIAERATVLHDHHQAQASSTPGGAAVQAAPPEGLRCAWEQVRSGRCTAPAAFDLLRTCLSTVRA
EHAEQAAELQASDASPQAAVWLAHADDCLAHFDTAVDKTLQLAKQTGAGALAHPEALLDLLRDMLSHLEW
RDRWRMTCQRTWGANLAPLSAAAAVAGSAFGLGARLIASMQCNRDASLEFYMGRTGLYLQISRQSTTQRQ
LGAGLTAGYGIAVDGAYAAAGVSAAVDWRYRREVGVEDGLQIRIPRLGKGREPALLQAFLRMLEHLVRRA
APDHPEQPHGADWMHALLAEHPEASVGLIDQAARVSQGTECSASVSAGLRAGDTHGRRAGGSLGLGVKAR
QDLGWTSTTIAGYMTTQYCDATAARRVEAAARLTAGVQLALAQQRREGASATPAASTTVSAIEAGYVAEV
SADVATAFCTLFQFGGEIDPVRSDRATDFTQFAAFERLVRTQWERWADYGLVKLGNDVDQTLQPVLAELQ
LEHFMQQARRFADGNALAALFADEALRSAAAPLLDAHRALALVAQDAGDHARALAERTAFDALLQQPDVW
EPTLLLVREKAKLTEERGVDFIVKRQRNRIAEAMRTVGQWPAYEAVPRAAAPTPAARR
>XopAA
MQIKTAGLGPNAHPHGPVSGDGSSPADRSIEIEAGHGSDTLSRACPQPASETTMGLADLLSISSQRPSRP
EVMPAITPAGDDEGVPDLRSQPARSGASQPCPANPGEARDVESGLLMRDCSSRIAAFLGNLSVVQELRQF
DDSEFVDKLRNELVTEPGCREPKTLLAAMGERVNELRSHLNKQASTREEAEFLAEARRYLEPVMTSFETD
IHTLQHDASAAKRIYQGAMTLLLYPLPLATLFTQKTGTYAAFNIASYTYTAIQLVSLMRRPTTDAKLFMK
HAINRHSLVFFISLIYAVPTFYAKAAPLQRNAGFVAGAAMAQGMMMFGLRLGQDLMDSMRLRFNGAFNRR
RDLPDGFRDAIEGVVGDLRAGLSNVNRSVGEFQQDRRITPHMDRQLTFFKQDLSRIVTGLERLVATGTRQ
ESPLAASDDPPGPLEAVRRTLEASFANNPDLKGKLALATVAFAVLGSNIALMRNNGLALPDFIADAVVSS
TFLLREALSPHVTHAGMNDSVSDTVGGMTIGLPFSVATVMSGYMDDPRANPSGFIAGTVGYTAAYLLFGR
VAGDVLSKGLMATSGALGWGQQQAIRLGRSAMALGFELVAGHRSPAAADVHDLAGIEMADVPLEPLCFSP
SQRASAERTLVGTLEQIGDEWYDARDEWEGESEGTAGRDAPWVDAPAELPVQPVPQSE
>XopAB|/N [weakly related to XopN]
MPRHVRCNLMPRSPTALVRKSIYLPYIPKGICPMKSSASVDPASRTTGTCTSKIQEPQTRQTELASAPPC
ATSRIDSAGDPALRPLGRSPVRRSSGMTPGAPLARPGKDAQALGLQPLMSSSTAKANSAPQGQPSIFPMA
QSHPEHASAPSSLSRAKLGHTSSEITRAKSARDLEMELHKFARLAGKHAKDLV
>XopAC
MDKNLNLWDMSTFIQQYGALTADHPTHTPEDSPQTVPSPRSSSAHSPEIQELRSLQETRPARLGARSQSS
SSKHGLQQCSSSPSDESFRLHAELAAWCERVETKPSLLAKLGCCAAPPVVGDHREQRREAMERIMRCLDA
GQAGTQLTLRDLNLSQLPPGLHRLAHLRDLDVADNVNLTRLPEDLSLCKHLERINADGCSIAALPSKIGA
LKNLSEISLAFNELRTLPDSIGQCSSLTTIVVPGCKINKLPASLANLTQLKKLDVAANIELSELSPHMNL
DDVAVHSTQTRLGLMHRIFKAPTFDPETRQRLSYQASALRDRWAALSHHLSPQARARVDQMREGASTTLS
SQDHKASTAWKTATEKVSSWAEEGAPITLDRIFKLNQLLLPEGDDDNDPIGGQLRKVGIQAAPSNTWTEC
RYPPPETLKDEMAKFSGWLEHSEQQAHARDALGHIEFAAQLHQRLVSLHPFDDANGRTARLAMDWALQRH
GLPPAPPVGEASRLPASFLGGKRVSPEKVVLETLEGIATVMNQVHQ
>XopAD
MKTHATHPTAFRTNSPYAHAEKPELTEDQAAASSSGTHQPLGRPPRKRQRIESDDPGASTRDRQPFTASA
SKKEEIDASEGAWDRRVRQWQPAAVKNERIKTERYPDKVTAEVGASSAHHRPQRSSQHGVEARASLRPRE
QPSEWSARKRPREEQAPSRQSKRSFHGMGLTEDLRRAEHQLDWAAKKRLQAQRQQQQRQLSEPHGIARNH
NAGLCVSMAYDNELAQRMRGGMALPFLEESLHAQVNASRLDKYLQLVANAQRTRGATPRDLDRCTELAAQ
YLSGTGWFEGASLKQLAHVGNKLSKHQNLPACMEAIAWIAGELTQADDLVGLGGYPSVLLLNAFSKNLDS
GRCERAAARLARHLQCDDKARQSLSGQNISLALNAFSKWFDNPDCQAMAHRFAALFASDKRLRCAMDAQS
VATALNALCKWPDTPDCENAVSALAERLADESRLRKELKPQEVGNALNALSKWADNEVCAAAASALAERL
VDDPGLRKALDPITVTQALNALSKWADISVCTEAAIALAEWLADDPELCKSLNARGLSNALNALSKWPDN
QVCAAAVSALAGRVADDPELRKDLDCQGVSNVFNALSKWPDTLVCAAAASALAERVVDDPELRKDLDPQG
VANLLNALSKWPDTPICGQAASALAGQLAHDPDLCKAFDPINVIQALDAVSKWPDDEVFAAAANTLAERL
AFEPDLRDALRPQEVAIALHALSKWPDNGNCAKAADALAGRLAKGSWFVEALDLQGVAISLKALSKWPGN
EDCAKAAGALAGRLVKEPKLRKELDLQGVVVVLNALSKWPRTQDCENAAEALAGRLANNPDLRDALEPLD
VANVLNALSKWPHTELCAKAARRLARRIVDDPLLREGFNSLDVVNALNALSKWPDNEDCAKAAAALAKRL
AKDARLVVALDPPGVAIALNALSKWPDTQDCEKAARALAKRLVKDPKLRNALHAMQVATALNALCKWPDN
RDCAAAAGALAARLAVEPDLRNALNPQEFAMALQASCKWPGNEDCAKAAGALAGRLANDARLIAALDPQG
VGSVLSALSRWPDTPICEAALSALAARLSVEPDLRNALEPQAVTSALNALSKWPNMQDCEKVARALAERL
AQDAELREALTPHGMATVLNALSKWPDNEDCAAAAGALAERLAKKPELCEALDVSSLSQALNALSKWPDN
EGCAAAAGALADRLTKESQLVNALDPLGMANVLNALCKWPDNENCAAAVSALAKRLADDSELCKALQPQG
VAHALNALSKWPDTQDCEMAARALAERLTHAPDLCTALDPIHVTQVLNALSKWPRTQVCETAIDLLAARL
ANEPGLHKALDPQGVAVALNALSKCLARPVCRSAFVLLAERAGSAELPWRQFEMRGVAVVANAISRLSHL
DEEDDEQFLALGVAKLQAMAGHLDVHRARFASASAAEIGVLFKALASARLQRQMRSLGQPALERLAGLIG
DDGLRQTSLEGIGSLCMGLLPLIRSPELSPRHRVQALRVFDTLQPIVARKIDLYLRGDGARASAGIEQHA
TRCPALTFYQVLKAYAVVSRQWKARHLDGPRKQLRQRRDELVKWVDLTLVRTRQAIEADLGEMSWNLIAQ
IEAGDQVFDALDLRMAKEAPTITQAHPPTRFDLDSGRLSMSTVPGRPVAPALGRGSTTHVVVDLVGKELS
TNRSESDKPYSLFARLTGLPLVEVQLPGELSTFMLARTFNYNREPWRFDLFGGSRAARSKSGSSSLVMSR
RKESASLLPAFRYADTAPGSSLMQLAAKLAPQREDWSRMQRSLLEMVPSDHVVEGTLRLGVFDDVEGPAH
PFKPLAVDGTALALCPNDGCGFLKLEVALSIPAFRKHYDAWHAVQANQATEEQRELVAKDKGPSLMPAQA
LQHYPRDAAALEEAYAALQDRLQTLEPTGDDPLWVYRPLIGGGYQGQRVRAVPSADDKVHLPQQRSQAFD
VAGGPLLLGKPPYDKENLLPVPEQRIATVAQGDATAAFLSRCFGIQYSYTGFDDRSGVDPQMLHSKGMLV
VVPEQQWPAAFSDTDLACSKEDLKTLSSWTNGRDRGALPRDILSTGSLRLKDIVEPGRLGALPIDELRKR
NMDTDGDDAFIYAGYPKLAALISRVMMDRQARRGRQKSFKPPKTATPAIDPVSGHYQPGRLAEIMALKRG
QRITSAAATLAARFMGQPNELREAMAREMMFGTYDGIERGLRNGLRELLEEQVRDPQVLPTLRVQAREAI
ERAHLPEAREAAALLHAQLLALSADPSADSAAPALPEALAEAFPGLAKAYESAAGVEARIHAILDNYPVC
RLSHAQFPDGQPGLVPGEPELTMRNLFTIAIKVGTDALKSDTGTALFAKIVEACERSERNFAERVRSVPY
SRATARAMQDGRFDPEQTRLLLQRMPSMAAGVMEDALEALQQAGWIDRPQPPAERLRAVQPQDIAVEAQA
LLRRARQMEPQLTDMLQNIAGRHGGQLAGTQHQLKSYSSLQEKLMQRVVLKKQSLEEAAAGVNDALRYSV
VLEPQDFTAGLRAVLAALDDRGHARVKLTNQFTAYPPSFKAINVTLRSPAGALWEIQFHTPETFALKERF
HDLYKHAHALAVGGASRAEQRTLQAPALEAFKRVASPPGCEEIDDWQEETVPALTSTPPTRGSEQTTVNA
DASQAHRVFNAAAGKQASLTPVLTTLAEGLGARLWGNVRYDARQGRIEQVQQAPFQKSVASIKDKIRRHL
RAGMTAEQATQSVGDALRYALELPSEGFVAKVQAAQDALRRQGMTCVKLKNYFTSGDGTYRGINASFTDA
EGYAFEVQFHTAESFNAKAQTHLSYKRMQLAQTRLDKERQKPRPDPVRQAKLTQEIAGHRQAMHEMTARV
SEPARIERLGDRE
>XopAE
MFNINRLLRSRPRTDTADQAPAEDRPSHQPSAAEGLLSPLLARPRRRESAAAPRNAGQRSPFRSPLRASG
QPAALAGASSAPPRSIEHDIDDWLAQSLPMAERVRTGYNLHDGQRDTSREVLQSVADAIRRAATRHSTEL
VLDYGLPATTLPDAIGRLDALQKLTLLHTGLQSLPDSLGQLHQLRHLQIAGALGLKTLPPSLTRLSNLRT
LQLTMIPLDELPVGIGRMQGLRSLTLGGGHYARLPASIVELSGLTELRMPHSSHFRELPENIGLMQGLRS
LEVASNSELEQLPGSLTQLHRLEKLTLSSNRRLAHLPEDIGQLRGLTELSLKNCAALRQLPDSVGDLAQL
QLLDLRGTGLQTLPQSLARLPAQCDIKVPDHLAGQLLQIRDPERAAREPQRAAQRLAERRRRAPVPAAQQ
AGASWNRMPEFARVLRTVDADLGERFDKWTQGLAQTARISGASITPADMPLLDQVVTEAIRSPEFRSSFG
QFLSDHTLKTLNMDGMTQVGGFGPAVRGDVKTAFAEMLKHKLMHTQDHQTALGLLQDALQNPDLGLSREM
LLRSRNELTGRVEMWPPLKAYISMHDVEGQAAQDAAITWTMAQFEEAQQGGIGDAEAKQESERAQANANR
FIEQRARVLLREWDIR
>XopAF1|/AvrXv3
MTSSINRYSYNPTNFPQFEQLSASQNQAERSHPSAPLKDRSHEEAFPVRLASTRIKRSSGAGREFALSRN
KPIKGVGYSTQPAVTASTGTSKPGVLCMTDGMDLCVGVAVGGEKPSQNAGKARVFHVMPENRRAQWEIKS
YIESLRSQGYAAKAAIHGGDSSSRSSVSKIQAIEATLGAMDVPIEFSSTGAGANNGNGPLGAVVEENGTV
RFVTNLVK
>XopAF2
MGNCFSPISAADGRTYSQPSNLPQRPEPEPTFSEQHFTPVDTPVASGPLTGLSDRPIKLSHHRLAQDGD
MLVMMPVTFYQAARSHPHNQIKDRSQSAFPPIYVESATAGQDRACAIDHFTTVKVAGFNYNVTNDAHTTH
LYSTGTSLPNTPVITDGMGACIAVAFAAERIYPRTKRPMPGAKVRVFHVYPFSRQELAPGEVMKAIQRYI
DETREDGLALRVAMHGGLSDSESSIATASALRTLFDSQQVPVEFDETCEKRIEETPLGAVINDDYSVDFI
TQLVAAE
>XopAG|/AvrGf1
MRTKTSLPLATVQRLLTPGTSTGLSTPASASATPCAETTAGLLGALPARKNKQKQQSQRPPNTQDGTPKN
GRDHGGQWATRAAKYALGIAGAGYVADNFFLSTTSLRDGKAGFSSNDRLEKACVKAESYHARYHSATEGE
RASHSRPFVPIRTCGSNQFATMSDYRAATKVHIGHLFDSQHARQSLLTNLACLKGERIRDECIAQYAPTH
VPANPDLSRSPLYETKNKYSLTGVPNAQTGASGYTSRSITQPFINRGMQHFKQDSQSDRALSLKQCMELL
ERTLEGDDKLGKQAQHAAGQAILNFRQVYAADEHWGHPEKVIMKTLIANGLLSQEQTDRIDATLMFEDPS
ISVLKKNTSVAGPLLQHLETKFQSRRLQDRPEALADFMEMAKQKNMEGLPIVHFKLNAQGNGFEDCSGLG
DSFTSANAVACINHARLMSGEPRLSKQDVGVVVACLNAVYDDASSVRHTLHEIARGCFVGAGYTTEDADV
FYENVCKDAAQAFYAGRSMTRNA
>XopAH|1|/AvrXccC
MGLCASKPSVAGSPARYTTHITETSPSESPSPSRRDSPSPSNNALREALPSPPLRTASSEPQGSPNWQGA
GWPGHQGSSVWSEYQGNLHDSAHQWQGVSIGEYPDAPADMWSQPVWNPYASFDTGTASSHSQAVQGTATN
YLRGPANYSKLSSEEQSLVGAARWPDDAPGLNISNKSNTQDNKKYCKSLYKASRIAGGSIASGQINSFND
LWQKATQWRLSRISSGDASKGDFAAERMPNTRFVTSLRRPYHSVIERARNHPDAETELYEGEYFKEIEVK
VYRQCGAISGETIPMTTVSAAVDDNAISARLRNLPKDKRQQARQSMASSHPNMITHTSAEYIKTIRDHLE
SLYLQAIDPSLEKHEAFELIARLHWWAASAAPDKRGSAAKAEFAARSIASAHGIEMPPFRHGIVPDIEAM
LRSESQFVADYPNFFERPPI
>XopAH|2|frameshifted
MGPCTSKPSVAGSPARYASPPQSRPRHLSRRRHRAGNRLLLGP
ALREALPSATRRSTSLQPQGSPNWQWAGRSAHEGFGGWQEYQGDYHRLVPDWHGALSCASLAAPFDTCSPPAEREQILGVTGFWLQRRDPPLELDRKAVPCGLPIADQLRARRDRPRSTPRCGGHFRHP
>XopAH|2|pseudo
MGPCTSTPSVAGSPARYASPPQSRPRHLSRRRHRAGNRLLLRPVHCARLCLPQRVVPLLSNRKAHPIGNGQDGPPMRVLAAGKNTRATIMAWSLIGMAR
>XopAH|3
MLPEERAKIGVARWPDPHFDTSDSAANVAYGLRFAIAVDDAARQLGSGQLRNIEDVWRFATHWRMQQGDA
TGDFSERRLSNGAFSLTPITGKYEFVADKAKNAAAAKLINYPGRPDIHLVQLRQSVQINGTSIPLTEIRL
PYRADSRLTELADDAMPPMISHTSASRIPVLLQEVERLRMTLPARSDVNDRIQTLGHMHWLLANAMPDKR
GSGAKSEMCIRAIGTSLGLTMPPFKHGVIPDLEAFVTPMEEFRRGYAALFESPPTSQP
>XopAI
MGLCTSKPSVVGSPVAGSPEHYLTHTAEQTTPSTPSSPEAPMSPSLHGLAALGSPRASSSPRPLSPLVEL
NTSDLIKQKKQLWQRVQHDGAQFRSTPEERKQFKTALITLWGEQYRPERQQRWNGMMQRMAQMKWNHPEL
KYMATEDLVALQAWTTDDYEVVQDVLEKEARPTAHGLAFAKCIISALHSLPEEYSYQGTVFTGEDQLPDW
VSERYQERSITTDRRFFAASETKNASWQGMAVEWESNSTTGKRISMFSERPNEQEVLFPPGTRFQVTRIE
ENETHPRLKIYQSQIA
>XopAJ
MKNKTDIAGIAGLSTSHVSFDDAESKSVLDGSTQSTPEYKFQTPLDQLPARPAGPKSSNTTDAYIHESLP
HSVPIAGASTSAVTHQQATQRKGTDEIYGLGSLPSAGPGRWEYLANPGNWHPERRKLHEKLLDQARSSAL
TLAESLESDGCQPTLFALRGNTATGKTRIATKKIPVLAAALKKTAGKGCVNPDVFKSSLAKSETGAKIFS
SAQVHSESSFLADRFEGGLRSQKTGSGAIASIVVDKRLSREYEIDSYIQLAKETGRKVELCDIDAPLENS
LVGVLQRKPEGEDPRPPYPVVSSGFVAVRSNRMYVIDRFIADPSLGNYRLFGTAEDGEKVMVASVIGGEF
SVENAELYEKITSPQLSVTGDLADKVIDKELIDRLENNIADPERAAKTRAALEKYSGKSWSAALAAHSEL
I
>XopAK
MCVARPQSERDGCSSIWGNQTRTKQFIGRQLLGGRTAYTHGRKLQKPVRGVTKTGNSSTPNKQVIPRNGC
GLEVFQGRLLHIHAAARVRCQLRTSAARRTRSARGERANVIRIGNDRARPAEARQRPRRHRRQCCRRAAS
WAPRLARTGHPPGELQLDRWAVDPGTGALPGDQDAMFEEAGLAHPFSSKQNTSFSSPIGSAGGVPSCRSD
ARIQTCIAGGPDSMKPASIRPDTSTSTAYTAEPPPSADPADGIAQWPAPHPDCQGLPRQRPRKRVADTAG
DGDGARAGSRARPCGSDAFAIPDGFTREQIQPFHDLERQYAALFCTSHIRAVRSARDIQASRTMDVDMDA
CVVINLAQDGFDSIGTHGLSSCVCICAKGKNPRGHDILGLLHYSGIQDAQDALSEIRDDMREEGVRKPDI
FLVGGMISNQDELGSFEIERDLLALGHDFNIVGAKLHPSMSDRNGEENAINLGMTADGIYYYKSW
>XopAL1
MPKIHRSNGLHESHSPNGLAGFDQESIVKLHEYTAPEFLGLSKFSSKKKEVNASTMQNLKLAEDAVLKVK
YLLPYGAGNQKTDISYTQGESWARRAMLRDNEYNQDPIQNAGRAVAYQAGNCNEHANVGYTLLAASSLNA
PLLRVSDADEDHAYVLIGDPRDPTWGEKDTVVVDAWVTHPTAMTLDQSKGLNPQPTPLFQRPPRAQPDAR
ATAALANVSPVSTENVNKYLLEQRGAPEIGQPLLRHIDAYVDTSKFFNERVSVGDPSTRYQSSALSSKSF
DKIMYCTIEKENYADAAWRGNGFRW
>XopAL2
MPVNRSGSSSSVVREWSPLCDIHDDRLQEITGNFSPDPVAVSRKTFEAMGLASRVVKKTGYKTFPDGPGN
QEAAICMSGGRSWTRMKLARDMINGGHCSDEFEELKTVKEFGGGSCGEHRRLSAAELRSMPRKMPVIQVR
DSGQDHNYVIIGDWRDRTVGDHAVVVDPWPMLKKVHTYGERLESSTPIPLMSYPPGPAEPNPSLSEALAA
EPAENSKMDRFTKMRTKSPAGPQAASALVRGLRENNSCWDLASSTNNLHQVYVSPDGDWSAFNDAPTDYV
NDYLNAKDFLKSI
>XopAM
MTLPDSITRSSQSRQTPTLEPAEPATASPQSRPAPETAADILGALPARAGRRASSKTANAALHVQNVSSH
GGRRARMHLEGAAAADGDVTSLMEACLARRPVVHSESSLGGGGRLLRYMPDRDDSRMPRNEAFFTTIPGL
LIAALTVHPAVERRTGTTPTADQVASQLADPPIGQLTGIWQAADGQCFALRANQLHRVEASGHWAAVPLP
PACDAIAHLCMLGRQADGGVYVRAGELCWRAGNEQMSIAVGPTPEGALLRFDADGRPCMLHAGVLRRCDD
DQPGRVVELTRPVAGGPAFESTPAMPVDVLPLAHAAVLVLDDKGRVYEADMRGSGPIVARRLTLPRPMGS
EQGWAVTSMGLSTDHSVHLLLEHSDGRRISLQRPAGQAQFQPAFMLDRPLLLMRSEGLQMPADEAMQSRV
VLDGHAQLGHLDGVLHYSPSPNQPWERLTLPGGAPLTGVVSLHSGPRGFVDRRPVFALLAAPSRLVELKL
PGRTTWLAAHAAPSTPSGGPLAVVPDVVEVRCLPIARFDEDIAQAAVHADRSAVVMAASGRLIKVDADRN
SGDVPALEGVVAIAVGLDDALYALSQPGDGSAHVHRLSHDHDRWEAFPVTLPQTSPLPSALRTTRTGQLQ
LRLGAQWHTVLPAMTGPDRARLPARVAAHASPDDVAVSGTQSGSNARVNRQQASRLRTPDHDAAVSTTLL
GTTSTDPLSLRSNARVLAQSGRAQAAALVKVLTDVAGGTARAVAGWTGVGYAPTTQQRRLARFRSEAEQV
LSLALEMFDTLPVLAEARIAGAAGPHQPAALSQSQHERLTTLRKTTLAGLLRDLRKIGFREGVLAADFSM
ADGGCTQRASSTASYRAAELWRRARSAVMRTTVQNSDDMLPHLDRCIAALAGGASLHPQALTAMEHAQLA
ELREVSHRLKAAGVRLPIRNGRATDASSDPHALRSACLLASLMEYNALLDVDDAAALEAADARQRQSGLR
ALAKLGLSSWRELEAFDDVVTTFREEVATPGSARQLQLLKSIGLSPGAAPDEMAARMIDVLQDLFNRSTF
FTSRVRSAELRGSLGSTQWMDLNPVSVGMGGEAIHALGVERIGDSKDGDAGLVAFFVRHAKATASGTAGI
RIDLRPGPGTGAHVYDADPARTLSATWGGAANLSAGGTYQHGVGAAVILSPSTIPEFARLLFDRHDDDTT
KLLRAGVNEGAIGLDLFETNANGSLNVNLTLQPLAVRHSYGPRQPVAPNAAPDAAGTDNPRSAVSASLPF
SMTAQAGVQWSQMELHLDHAWQEIIGLEFQGRVGLTAEVSSGINLSGALTSVLGRNFARLVNAVTGAGNL
QLAGVRVASSDVQLPTDAPLDDTRTGPLLGTASYKRTLDTQAAQPISPQAWDAMRKRLEEIIPESMAELD
GMRYPATPGERRDVLLKAIERIQGAQARAIEAGALLEGPALAQQRACAEQATLAEASSLWKGGSPSERAA
MVDLLHQLRQEDAAAIQQRARIIPGARVEINMFGRESLDAVVSHAIGHYALGEKMRDVAELRRKIPGLGE
VLQRFKDVPNVNQVRFVFEMRPQAIVAINDALEVKQHAQAAAALGLREPAGAMAWRDALVAAQRSPDLYR
LAAIAVHNTDENPVTSRVGLPLLNVAATAVSSHQLFEAEIQFRYGLYDRIEGAEVLEAGVRALRQSLDPL
QVVGVQALGQRQRANIPSSVPASPRGERPRLKEARDLEFERHLQMGVVPVGPHLRALTRDLTRFEEQTQR
TVAQYLAHDALADAVSGAQANVGERINQLLARLAPADDGVTEAAITGSGLHRRLASLQACRDAVHQATDA
LDKAYDDFRTHMDASRAENRDIAAVQHAFEFLQRAAECDHTLVSAVDVLLRRTAEIYEVQDRELRDMDDR
LDDLLPRLDGLGQASELERRAFEDAEQRLVEVRNEALQVLDRHAGGTDAAKAIDAEGKAEAIKTLEDAMK
DALQQMAATRDRIAELVSLKDSLCARLADDVGALRDIDEHTLAARSVVMQARDLGAGAHAAIVAMLKELS
DDDAPGQDVAGSQITSGQE
>XopAO
MPKSIRNTSHASSSNFDSSSQHESGLRDAAKEVYDSSVLYHGTKHPHLKSLRENGFSKSHKRDGATAGGN
ANMFMNLSSAAQEESAKNHYFSSSKKEAKDFAMFADMNNPALLRTIGVRSSFNLISDPRTGGTAYMTGQS
IPSKFVLGSKNSSPGKNAQVFKKEMHAAGYEVSTEQAGALLRDVQSDSDDDNFPDPDDFIMSRLRG
>XopAP
MRLPQVDTQACDLVSAIAQVDRASAQPHGQDPQWEIRCRTVLESMRACAGESYKGDPATVADIGGLHLNV
PMSTRRLKLWERETDDVIVAVLGFSGTCLNATDDLLCDMKSQIAQVHVNIFDERLPTLGKVGAGWQEWWQ
SEAQLPRADGTVMKDVLKRYTNRARESGKALSMSLTGHSLGAAAATLAGFDITHFLRAAGAPGKISIYSF
NPPRLGPAGADTHYMQSLRSNDSELRFTLRQFTRALDPIQSVPFFMHHPHWDHPGAADERAGSTSGDRFA
QFITVTDGPASTVNLADNHELTLWRSYFLSKIEPGDLQRIFSPMEVSQGTSEDRRLPRRQLFTSWLPYRQ
PPATRRPD
>XopAQ
MGCFNVTGASGKASEYVVEQHAGRTTNEQTTQEPATHLEAQGVLQGLKRQSSIKSHSDAEDDVQFAVSQA
RAGGRFRPGPLPEQKELIAPAARKE
>XopAR
MTSPIRGASSSNYHYSVASSPESSPPQQRQPAGLQPSAEFTGLERMSGRRRRPAEIFNVRFSTDNPAIHE
VPCEDRKPDIVLQEDTELSRRAGMLYGGYPQGLPSDVKKSIKKDYKLYNEYKDILKNKGYKS
>XopAS|-N
MKSKVGPGSTAPSASFEVGSTSEPIAQPDQDIRPGFNASAPLLELRPRPDANRPRSLKGRIASKLSERQT
VFNFGIPGTGRTINRPLRSGVPVNDQPSADTHSADLDPLALEARQLKKLAKSTLASLKAAPIAVWDRPAS
PAKRSVGSQLRSWLRPASLRTIVGKKPAKPDAASQQHNPASVVAMAAALIERLDHERQGLDAALTALAQV
RAECETIRHALRPTSLATALANPAQLRNNHQRLEQAQVRLQSAETHARLSLQRLRDSVHDKEVMRVCALS
EQQDQTRQQAEISRQLLSDLQAGLCSVDARIMDRQAATTQNLEAKVAQTRALMSQERDRSIAERAVVQTE
TRLHSLRNQLQASNDPAQIAVLEAAIAQTQDMLAGTLQTHMQLEQLLAHVEAECAGLNDEIGTLHRQRAA
DAGERVGINAAERELHRTRQQLIAEQSTAEELCDQVAVKQVREHHLTNQIAATQDIALRDAAEMHAPLQR
IATGLSGPDTPTPLPAFAVIEIVTSALTELIGNDAARAKNVLDAMYQHSAWHWPRIAENMSKSSRTRPTG
SNNTHRDIVAPCRKLAKIPRGVEIMQLLSNQGGMPAPADNA
>XopAS|-C
MRVFWNADDAQLSESDLNVKAWLQTAKQVALATVAGRQQTFDDVHHAAFNAVRNGYFSNAPGSPYDQHDR
RLRKATNQWVMRAAASSASQDNAETAIKKAPLPRRIIPTLEKTPFGKSTLNRSYAVSESMGLHSPRLQVD
QAIARRMRRLEDTLQACQAVPEMQYQIMAVQAMLKHLRSMEEKGAHLSQVIVCKRDSRAIRRLLKSTVQQ
RQMEQKWDKPIDASGRREFNILQHSQSTELLPLHAQVASGKLSVYELIELAQQHVHDIAPTTLALPLPTD
DLLADDLSAAAKLLKHQHMRSREDIVAFFKPLILNSQLRDRLRLGAGGTLGMGLPTLPYGPLSLVASPIL
FLEKSHGSEAFAQISMPILGMEMSFGSARTNAGEVGIGARIGAQVAPGIGFNAAVTGRAIAEGTTTSSTT
MRFFRVRNKDDEMRSNMLNALDSMVRWDVLEPKRGRQYAGPLECIFARNPDVSISQGDNRTCTRTLTAGL
EVNAPMLRFKDGSDGPSQMLGLGPSAYVEVGRIREGRTETGGFISIVGNRSDAGKQNAGLTANLNPIPVS
YIPPQSQDSRYGVQSESLGLQLRMSRDLAWALEKNEISPFLIGDRQDADLDRHYSSSTDMLAEIAGNRAA
WLLRCIETLEPDATGRRNTTDNRLRAAKLLDAFEARVASLEKESHYCQYNVNYSMRRRAGAEIDGYRGIK
ALALQRGDKKSAEDAQHAIDEILLMPETWRPLMLIVRERGRDSTTKGWRGLLRLQRFSNVDSQRTVVQFP
PV
>XopAT
MGSCFSKSSGVQRPPTTNSVNVGGDVEYPAVGSPLSSSHSSSSGFSNLPPRPSRKSMANRDSTCRLAGEV
ENTLFFGRAETQERLILWAHDCDHDAMMKSLENTPITVRQFLGGNGLYDPEEKYPELNQRFADHLRSNPN
RASAVNEENRENFSDEKPDMSMAMCMMGDPEKLAGRSYWEVESQAALNETEVFSRKSKGAIRDGLINGVG
V
>XopAU
MKQISGNFTLPSTALRADAERDAPETAQAPEPHTPPHPVADHPLNLLEKRRSITGVLADERKRLEVVVPR
LQAALAPHTWSSSSSDSPTTPVTGRSPRLGPQPGSPTWACLLETPARLSALAGADSSDAFQNLRNARRLV
SDTRHARQHVVLSPRLVKSLTSRSERPDLIQKLSALKPGALDVDNGFLHVTLETGHAGTAGTLDAMPTVG
TGASASTYAVRLAEDLWQGGQNCGRDFIFKALLRTDPQRPIPPTLCDPATAADAPALQQRVAERKAMIFQ
EYQMIRSVDAVPYIVRAHGVVQIEHTFGILLEKIDGISVRSMIGRARTALQQGAISAMEYLGLARQLMAD
VLVGIACCEDAGIVHQDISHNNVMYDQPMKIFRLIDMGLGAEEGDPNRGGTPGFYDLSTPARHARDVYSV
AQLLVHVLKRPDYNMGMIGINRAKTADTFPFMDALQALPADHKRIVVRFFNSMLDDGTGERTKAERLLRD
PFFTEPPLPPRDRMHRTYEKLKRLPSF
>XopAV
MRREQCTKQCRRGRSCAGAACLGRWRGGIGAGCGGQRARSTRSPATLLVCLQRYVARACTACALWQAPCR
LFRVRQWFFGRMRHARSRWGTMARIHSGEVTMRPLALTSVTRRGARREQQEGATVADAGPPAPANDPHAN
TQLAQSLPRRPTAISTMTCITRILL
>XopAW
MSTISSVGAGYAAYASYASRSATTGNAASAAQAEKTNPLTQLFKSIDSDSDGSLTASELSTALSSNSNDD
GKIDIDGLLSMLDQDGGGTVSESELAQALSPPPPPPGEQGQDVQSLFAGLDSDGDDSVSSGELSTLVNGD
STSSTQLLDLLDSDKSGALSLQELQEAMQPRDPPPRPPSSADASSSDGTQQAYAALMQMAVGQYRSVGGS
ATTSNLVDLAA
>XopAX
MGSGGLARQGPGSGDIAQLNSAASLFLQVPMRITNDNYSPIELLAEIATRRGTTSADTHRFFQGGKTSHD
WLVEEWSSRVDCILESFKRYGIDVNATQFVRDQGIDVLLRVPNHQGKEWRLGFQIKSEQEAERDRTKKPG
QENMIGTLKRQAHDAFERVDEWWILCCFDLDKHYKLVQGISSELTGGKQNRLIRVIDPRACAAMLRMSEA
EVDAFCTLLLCRDDAVLRAAREEVAACHPNVGAFVLEHIVPALVDGERVSREEVASFLEEAFRKSERERL
EDGGGEDDDCEAVIELDEDADEHGSVQDGIDDDEEFEDLDIHEMLQELESNGFLAAGTYDDDYRISPTAF
PGVCALFFEARVRHGLNDDAAASYMRWLTLRQH
